# Supplementary material for: Hyperglycemia effect on coronary disease in patients with metabolic syndrome evaluated by intracoronary ultrasonography
Source: PLoS One. 2017 Feb 10;12(2):e0171733. doi: 10.1371/journal.pone.0171733 (PMC5302811; doi:10.1371/journal.pone.0171733)
Supplement: S1 Table — (XLSX) [file pone.0171733.s001.xlsx]

## Sheet: Sheet1
HbA1c
Non-T2DM
Severe	5	6.1	5.3	5.5	6.4	5.9	5.6	5.4
Moderate	5	5.9	5.2	5.4	6.2	5.6	6.2	6.1	5.9	5.4	5.6	5.6	5.6	6.1	5.9	6.1	5.5	5.6	5.4
no lesion	6.4	5.9	5.9	5.9	5.6	5.8	6.2	5.6	5.6	5.2	5.9	6.2	5.4	6.4	6.3	5.4	5.5	6.4	5.9
T2DM
Severe	6.8	8	8.1	6	7.1	6.8	6.9	6.7	6.7	7.1	8.4	7.2	6.7	7.7	8.4	10.8	7.4	7.3	7.4	7.3	9.9	8.1	8.3	7	7.2	7.5	8.1	7.3	7.1	7.8	6.8	7.1	6.8
Moderate	13.2	7.4	6	8.1	9.9	7
no lesion	7.3	13	6.8	8.7	8.3	7	7.1
HbA1c general
Non-T2DM
5	6.1	6.4	5.3	5.9	5.5	6.4	5.2	5.4	6.2	5.6	6.2	6.1	5.9	5.9	5.9	5.6	5.8	5.9	5.6	6.2	5.9	5.6	5.6	5.2	5.9	5.4	5.4	6.2	5.6	5.4	6.4	6.3	5.6	5.4	5.6	5.5	6.1	5.9	6.1	5.5	5.9	6.4	5.6	5.4	5.9
T2DM
6.8	7.3	8	8.1	13.2	6	7.4	13	7.1	6.8	6.9	6.7	6.7	7.1	8.4	7.2	7.1	6.7	7.7	6.7	6	8.4	8.1	9.9	10.8	7.4	7.3	7.4	6.8	7.3	9.9	8.7	6.9	7.2	8.1	8.3	7	7.2	7.5	8.3	7	7	8.1	7.3	7.1	7.1	7.8	6.8	7.1	6.8
Minimal Luminal Area assessed in T2DM and Not T2DM by IVUS in moderate lesions classified by CA.
Non-T2DM
5.67	5.59	3.54	3.3	2.02	5.43	6.75	8.15	8.06	4.74	5.4	5.7	7.24	9.3	5.8	5.3	5
T2DM
4.5	2.7	3.03	4	4.5	3	2.95
Coronary Angiography	Severe	Moderate	No lesion
T2DM	37	6	7
Not-T2DM	10	17	19
Luminal minimum area accordingly to obstruction
Non-T2DM
Severe	5.67	3.2	5.59	3.4	3.54	3.4	3.4	7.24	3.3	4.3
Moderate	3.41	2.02	5.43	6.75	8.15	8.06	4.74	3.8	9.3	5.8	3.5	3.6	3.9	5.3	4.5	3.2	2.3
no lesion
T2DM
Severe	4.5	3.03	4	4.43	3.71	4.5	3	2.95	4.06	3.28	1.79	3.26	3.3	3.5	2.21	2.21	4.74	2.2	2.2	2.2	2.36	2.4	2.2	2.4	2.8	6.6	3.4	3.7	5.3	2.3	2.1		3.5
Moderate	8.16	6.42	3.39	7.69	2.36	4.9
no lesion
